# Supplementary material for: Using Surrogate Parameters to Enhance Monitoring of Community Wastewater Management System Performance for Sustainable Operations
Source: Sensors (Basel). 2024 Mar 14;24(6):1857. doi: 10.3390/s24061857 (PMC10975892; doi:10.3390/s24061857)
Supplement: Supplementary file 1 [file sensors-24-01857-s001.zip]

Archive with 1 entries (1 files):
- sensors-2883049-supplementary.pdf
